# Supplementary material for: The Timing of Surgery Following Stereotactic Body Radiation Therapy Impacts Local Control for Borderline Resectable or Locally Advanced Pancreatic Cancer
Source: Cancers (Basel). 2023 Feb 16;15(4):1252. doi: 10.3390/cancers15041252 (PMC9954439; doi:10.3390/cancers15041252)
Supplement: Supplementary file 1 [file cancers-15-01252-s001.zip]

Archive with 1 entries (1 files):
- cancers-2207531-supplementary.pdf
